# Supplementary material for: Synthesis of Novel Nilotinib Analogues and Biological Evaluation of Their Antiplatelet Activity and Functionality towards Cancer Cell Proliferation In Vitro
Source: Pharmaceuticals (Basel). 2024 Mar 7;17(3):349. doi: 10.3390/ph17030349 (PMC10974042; doi:10.3390/ph17030349)
Supplement: Supplementary file 1 [file pharmaceuticals-17-00349-s001.zip]

Archive with 1 entries (1 files):
- pharmaceuticals-2866024-supplementary.pdf
